# Supplementary material for: The Role of Mitochondrial Dynamics in Metabolic Dysfunction-Associated Steatotic Liver Disease and the Regulatory Mechanisms of Exercise Intervention: A Systematic Review of Preclinical Studies
Source: Metabolites. 2025 Dec 23;16(1):11. doi: 10.3390/metabo16010011 (PMC12844455; doi:10.3390/metabo16010011)
Supplement: Supplementary file 1 [file metabolites-16-00011-s001.zip]

Archive with 1 entries (1 files):
- metabolites-4041178-supplementary.pdf
